# Supplementary material for: Are carnivorous plants mixotrophic?
Source: New Phytol. 2025 Jun 3;247(2):445–9. doi: 10.1111/nph.70260 (PMC12177309; doi:10.1111/nph.70260)
Supplement: Supplementary file 1 — Dataset S1 Raw data for δ13C and δ15N (sheet 1), results of simple mixing model (sheet 2), and statistical results for Welch's t‐test (sheet 3). [file NPH-247-445-s001.xlsx]

## Sheet: Raw Isotopic Data
Table S1. Raw data δ13C and δ15N. Each individual plant is identified by a number.
	δ13C	δ15N
Carnivorous plants
Drosera capensis (unlabeled)1	-14.11	-5.06
D. capensis (unlabeled)2	-13.72	-1.07
D. capensis (unlabeled)3	-13.53	-1.23
D. capensis (unlabeled)4	-17.64	-7.01
D. capensis (unlabeled)5	-13.02	-1.71
Drosera capensis (labeled)1	-8.7	90.02
D. capensis (labeled)2	-10.32	73.02
D. capensis (labeled)3	-11.16	12.02
D. capensis (labeled)4	-10.87	99.3
D. capensis (labeled)5	-11.05	60.1
D. capensis (labeled)6	-10.15	58.41
D. capensis (labeled)7	-10.35	4.06
D. capensis (labeled)8	-10.01	50.59
D. capensis (labeled)9	-9.27	86.15
D. capensis (labeled)10	-9.02	87.93
Drosera regia (unlabeled)1	-14.04	-4.88
D. regia (unlabeled)2	-14.03	-7.1
D. regia (unlabeled)3	-17.1	-6.1
D. regia (unlabeled)4	-12.74	-3.56
D. regia (unlabeled)5	-13.7	-4.3
Drosera regia (labeled)1	-11.85	113.83
D. regia (labeled)2	-11.56	42.17
D. regia (labeled)3	-11.65	26.11
D. regia (labeled)4	-9.95	30.17
D. regia (labeled)5	-11.04	53.46
D. regia (labeled)6	-10.74	15.38
D. regia (labeled)7	-10.26	62.39
D. regia (labeled)8	-12.52	118.4
D. regia (labeled)9	-13.69	42.58
D. regia (labeled)10	-9.54	68.54
Pinguicula agnata (unlabeled)1	-12.62	-2.28
P. agnata (unlabeled)2	-13.21	-3.46
P. agnata (unlabeled)3	-12.94	-1.72
P. agnata (unlabeled)4	-13.01	-3.4
P. agnata (unlabeled)5	failed in analysis	-2.59
Pinguicula agnata (labeled)1	-10.73	11.66
P. agnata (labeled)2	-11.6	22.45
P. agnata (labeled)3	-11.16	7.99
P. agnata (labeled)4	-10.97	14.92
P. agnata (labeled)5	-9.7	19.29
P. agnata (labeled)6	-9.56	8.08
P. agnata (labeled)7	-10.05	11.18
P. agnata (labeled)8	-9.98	10.67
P. agnata (labeled)9	-10.08	5.94
P. agnata (labeled)10	-10.27	7.92
Pinguicula gigantea (unlabeled)1	-12.32	-1.67
P. gigantea (unlabeled)2	-20.28	-2.93
P. gigantea (unlabeled)3	-12.7	-2.3
P. gigantea (unlabeled)4	-12.06	-2.99
P. gigantea (unlabeled)5	-13.01	-3.93
Pinguicula gigantea (labeled)1	-12.67	0.67
P. gigantea (labeled)2	-9.71	115.31
P. gigantea (labeled)3	-11.16	7.83
P. gigantea (labeled)4	-10.69	5.49
P. gigantea (labeled)5	-11.17	19.27
P. gigantea (labeled)6	-11.71	5.37
P. gigantea (labeled)7	-9.7	9.11
P. gigantea (labeled)8	-9.82	29.34
P. gigantea (labeled)9	-11.53	4.86
P. gigantea (labeled)10	-10.84	26.9
Non-carnivorous plants
Beta vulgaris (unlabeled)1	-14.12	-3.58
B.vulgaris (unlabeled)2	-13.38	-2.57
B.vulgaris (unlabeled)3	-12.78	-2.61
B.vulgaris (unlabeled)4	-13.1	-1.81
B.vulgaris (unlabeled)5	-12.9	-1.44
Beta vulgaris (labeled)1	-13.91	-2.55
B.vulgaris (labeled)2	-10.52	-1.55
B.vulgaris (labeled)3	-11.84	-1.1
B.vulgaris (labeled)4	-12.12	-1.73
B.vulgaris (labeled)5	-12.31	-1.15
Ocimum basilicum (unlabeled)1	-13.77	3.5
O. basilicum (unlabeled)2	-14.38	0.62
O. basilicum (unlabeled)3	-13.64	3.59
O. basilicum (unlabeled)4	-12.42	2.93
O. basilicum (unlabeled)5	-14.22	0.44
Ocimum basilicum (labeled)1	-9.54	3.36
O. basilicum (labeled)2	-12.61	2.32
O. basilicum (labeled)3	-14.38	4.29
O. basilicum (labeled)4	-15.16	0.19
O. basilicum (labeled)5	-15.24	4.31
Drosophila melanogaster (labeled)1	1138.44	14274.9
D. melanogaster (labeled)2	1141.43	12700.4
D. melanogaster (labeled)3	2123.98	20135.9
D. melanogaster (labeled)4	1836.21	20202.3
D. melanogaster (labeled)5	1180.85	11948.2

## Sheet: Simple Mixing Model
			delta 13C	delta 15N		delta 13C	delta 15N			delta 13C	delta 15N		delta 13C	delta 15N			delta 13C	delta 15N		delta 13C	delta 15N			delta 13C	delta 15N		delta 13C	delta 15N			delta 13C	delta 15N			delta 13C	delta 15N		delta 13C	delta 15N			delta 13C	delta 15N		delta 13C	delta 15N
		D. capensis control	-14.11	-5.06	D. capensis enriched	-8.70481	90.0183		D. regia control	-14.04	-4.88	D. regia enriched	-11.847	113.829		P. agnata control	-12.62	-2.28	P. agnata enriched	-10.7252	11.6568		P. gigantea control	-12.32	-1.67	P. gigantea enriched	-12.6702	0.666903		D. melanogaster labelled	1138.44	14274.9		B. vulgaris control	-14.1163	-3.57934	B. vulgaris labelled	-13.9108	-2.5471		O. basilicum control	-13.767	3.5041	O. basilicum labelled	-9.53537	3.35673
			-13.72	-1.07		-10.3186	73.015			-14.03	-7.1		-11.5643	42.1706			-13.21	-3.46		-11.6009	22.4462			/na-20.28	/na-2.93		-9.71423	115.314			1141.43	12700.4			-13.382	-2.5748		-10.5154	-1.55067			-14.3757	0.624741		-12.6115	2.31709
			-13.53	-1.23		-11.1563	12.0236			-17.1	-6.1		-11.6521	26.1147			-12.94	-1.72		-11.1556	7.98821			-12.7	-2.3		-11.1647	7.82712			2123.98	20135.9			-12.7799	-2.6068		-11.8442	-1.09639			-13.6422	3.59277		-14.3822	4.2873
			-17.64	-7.01		-10.8669	99.2953			-12.74	-3.56		-9.94643	30.1745			-13.01	-3.4		-10.9743	14.9206			-12.06	-2.99		-10.6936	5.48827			1836.21	20202.3			-13.1012	-1.81326		-12.1172	-1.72833			-12.4183	2.93007		-15.164	0.190477
			-13.02	-1.71		-11.0516	60.0985			-13.7	-4.3		-11.0434	53.4634			failed in analysis	/na-2.59		-9.69853	19.2909			-13.01	-3.93		-11.1716	19.2685			1180.85	11948.2			-12.8964	-1.43941		-12.3067	-1.15269			-14.2186	0.436356		-15.2389	4.30989
						-10.1535	58.4149						-10.7356	15.3834						-9.55813	8.08038						-11.7062	5.37125
						-10.3519	4.06144						-10.2606	62.3893						-10.0519	11.1752						-9.6983	9.10948
						-10.006	50.585						-12.519	118.397						-9.97612	10.6667						-9.81563	29.3371
						-9.26969	86.1479						-13.6935	42.5758						-10.0805	5.94105						-11.527	4.8554
						-9.01919	87.9271						-9.53946	68.5404						-10.265	7.92448						-10.8437	26.9036
	B. vulgaris control C	B. vulgaris label C	D. capensis control C	D. capensis label C	D. regia control C	D. regia label C	P. agnata control C	P. agnata label C	P. gigantea control C	P. gigantea label C	O. basilicum control C	O. basilicum label C
Ave	-13.2552	-12.1389	-14.404	-10.0899	-14.322	-11.2801	-12.945	-10.4086	-12.5225	-10.9005	-13.6844	-13.3864
std	0.532895	1.21356	1.85103	0.852165	1.64101	1.25167	0.245017	0.672464	0.417961	0.965653	0.770543	2.39865
n	5	5	5	10	5	10	5	10	5	10	5	5
ste	0.238318	0.542722	0.827808	0.269478	0.733883	0.395813	0.109575	0.212652	0.186918	0.305366	0.344597	1.07271
	B. vulgaris control N	B. vulgaris label N	D. capensis control N	D. capensis label N	D. regia control N	D. regia label N	P. agnata control C	P. agnata label N	P. gigantea control N	P. gigantea label N	O. basilicum control N	O. basilicum label N
Ave	-2.40272	-1.61504	-3.216	62.1587	-5.188	57.3038	-2.715	12.009	-2.7225	22.4142	2.21761	2.8923
std	0.826307	1.56236	2.67452	32.581	1.41609	34.9704	0.85703	5.35583	0.968827	34.0856	1.56236	1.7177
n	5	5	5	10	5	10	5	10	5	10	5	5
ste	0.369536	0.698707	1.19608	10.303	0.633296	11.0586	0.383275	1.69366	0.433272	10.7788	0.698707	0.76818
			D. melanogaster C	D. melanogaster N
ave			1484.18	15852.3
			D. capensis		D. regia		P. agnata		P. gigantea
			% transfer C	% transfer N	% transfer C	% transfer N	% transfer C	% transfer N	% transfer C	% transfer N
			0.287881	0.412315	0.202993	0.394083	0.169416	0.0928666	0.10837	0.158541

## Sheet: Welchs t-test
	D. capensis control	D. capensis enriched	D. capensis control	D. capensis enriched		D. regia control	D. regia enriched	D. regia control	D. regia enriched		B. vulgaris control	B. vulgaris enriched	B. vulgaris control	B. vulgaris enriched
	delta 13C	delta 13C	delta 15N	delta 15N		delta 13C	delta 13C	delta 15N	delta 15N		delta 13C	delta 13C	delta 15N	delta 15N
	-14.11	-8.7	-5.06	90.02		-14.04	-11.85	-4.88	113.83		-14.12	-13.9108	-3.58	-2.55
	-13.72	-10.32	-1.07	73.02		-14.03	-11.56	-7.1	42.17		-13.38	-10.5154	-2.57	-1.55
	-13.53	-11.16	-1.23	12.02		-17.1	-11.65	-6.1	26.11		-12.78	-11.8442	-2.61	-1.1
	-17.64	-10.87	-7.01	99.3		-12.74	-9.95	-3.56	30.17		-13.1	-12.1172	-1.81	-1.73
	-13.02	-11.05	-1.71	60.1		-13.7	-11.04	-4.3	53.46		-12.9	-12.3067	-1.44	-1.15
		-10.15		58.41			-10.74		15.38
		-10.35		4.06			-10.26		62.39
		-10.01		50.59			-12.52		118.4
		-9.27		86.15			-13.69		42.58
		-9.02		87.93			-9.54		68.54
	D. capensis delta 13c t-test	0.00458331	D. capensis delta 15n t-test	0.0001254		D. regia delta 13c t-test	0.00952241	D. regia delta 15n t-test	0.000309592		B. vulgaris delta 13c t-test	0.113031	B. vulgaris delta 15n t-test	0.125229
<0.0005 = ***	<0.00005= ****	**		***			*		***			not significant		not significant
<0.005= **	<0.05 = *
	P. agnata control	P. agnata enriched	P. agnata control	P. agnata enriched		P. gigantea control	P. gigantea enriched	P. gigantea control	P. gigantea enriched		O. basilicum control	O. basilicum enriched	O. basilicum control	O. basilucum enriched
	delta 13C	delta 13C	delta 15N	delta 15N		delta 13C	delta 13C	delta 15N	delta 15N		delta 13C	delta 13C	delta 15N	delta 15N
	-12.62	-10.73	-2.28	11.66		-12.32	-12.67	-1.67	0.67		-13.77	-9.54	3.5	3.36
	-13.21	-11.6	-3.46	22.45		/na-20.28	-9.71	/na-2.93	115.31		-14.38	-12.61	0.62	2.32
	-12.94	-11.16	-1.72	7.99		-12.7	-11.16	-2.3	7.83		-13.64	-14.38	3.59	4.29
	-13.01	-10.97	-3.4	14.92		-12.06	-10.69	-2.99	5.49		-12.42	-15.16	2.93	0.19
	failed in analysis	-9.7	/na-2.59	19.29		-13.01	-11.17	-3.93	19.27		-14.22	-15.24	0.44	4.31
		-9.56		8.08			-11.71		5.37
		-10.05		11.18			-9.7		9.11
		-9.98		10.67			-9.82		29.34
		-10.08		5.94			-11.53		4.86
		-10.27		7.92			-10.84		26.9		O. basilicum delta 13c t-test	0.800881	O. basilicum delta 15n t-test	0.532225
	P. agnata deta 13c t-test	2.50625e-07	P. agnata delta 15n t-test	7.1359e-06		P. gigantea delta 13c t-test	0.000943502	P. gigantea delta 15n t-test	0.0446449			not significant		not significant
		****		****			**		*
						<0.00005= ****
						<0.0005 = ***
						<0.005= **
						<0.05 = *
