# Supplementary material for: Are carnivorous plants mixotrophic?
Source: New Phytol. 2025 Jun 3;247(2):445–9. doi: 10.1111/nph.70260 (PMC12177309; doi:10.1111/nph.70260)
Supplement: Supplementary file 2 — Dataset S2 R scripts for Welch's t‐test assumptions, statistical analysis, and bar chart generation. R software (R Core Team, 2023) is required to run scripts associated with Dataset S2. The software package ggplot2 (Wickham, 2016) is required to run the isotope.barcharts.R script. Please note: Wiley is not responsible for the content or functionality of any Supporting Information supplied by the authors. Any queries (other than missing material) should be directed to the New Phytologist Central Office. [file NPH-247-445-s002.zip]

Archive with 2 entries (2 files):
- Supplemental File 2/isotope bar graphs commented.R
- Supplemental File 2/Isotope.ttest.R
