# Supplementary material for: Are carnivorous plants mixotrophic?
Source: New Phytol. 2025 Jun 3;247(2):445–9. doi: 10.1111/nph.70260 (PMC12177309; doi:10.1111/nph.70260)
Supplement: Supplementary file 2 — Dataset S2 R scripts for Welch's t‐test assumptions, statistical analysis, and bar chart generation. R software (R Core Team, 2023) is required to run scripts associated with Dataset S2. The software package ggplot2 (Wickham, 2016) is required to run the isotope.barcharts.R script. Please note: Wiley is not responsible for the content or functionality of any Supporting Information supplied by the authors. Any queries (other than missing material) should be directed to the New Phytologist Central Office. [file NPH-247-445-s002.zip › Supplemental File 2/isotope bar graphs commented.R]

#load packages
library(ggplot2)
library(tidyverse)

#create dataframe for deltaC
species <- c(rep("D. capensis",2),
             rep("D. regia",2),
             rep("P. agnata",2), 
             rep("P. gigantea",2),
             rep("B. vulgaris",2),
             rep("O. basilicum",2))
treatment <- rep(c("control","labeled") , 6)
Δ13C <- c(-14.40,-10.09, 
          -14.32,-11.28, 
          -12.95,	-10.41, 
          -12.52,	-10.90, 
          -13.26,-12.14, 
          -13.68,	-13.39)
stec <- c(0.8278079487,	0.2694780839,
          0.7338828244,	0.3958125389,
          0.1095749363,	0.2126518002,
          0.1869179856,	0.3053663997,
          0.2383178118,	0.5427222947,
          0.3445974072,	1.072709632)
deltac <- data.frame(species,treatment,Δ13C)

#ggplot grouped barplot deltaC
ggplot(deltac, aes(fill=treatment, y=Δ13C, x=species)) + 
  geom_bar(position = "dodge", stat="identity") +
  scale_fill_manual(values = c("#E1BE6A", "#40B0A6") ) +
  geom_errorbar( aes(x=species, ymin=Δ13C-stec, ymax=Δ13C+stec), 
                 position =  position_dodge(width = 0.9), 
                 linewidth = 0.5, width = 0.4,
                 colour="black", alpha=0.9, size=1.0) +
  theme_classic()+
  theme(
        axis.text.x=element_blank(),
        plot.title=element_blank(),
        legend.position = "none")

#create dataframe for deltaN
species <- c(rep("D. capensis",2),rep("D. regia",2),rep("P. agnata",2), 
             rep("P. gigantea",2),rep("B. vulgaris",2),rep("O. basilicum",2))
treatment <- rep(c("control","labeled") , 6)
Δ15N <- c(-3.22,62.16,
          -5.19,57.3,
          -2.72,12.01,
          -2.72,22.41,
          -2.40,-1.62,
          2.22,2.89)
sten <- c(1.196083609,	10.30300561,
          0.6332961393,	11.05861717,
          0.3832753579,	1.693662385,
          0.4332724316,	10.77880283,
          0.369535834,	0.698707012,
          0.698707012,	0.768179594)
deltan <- data.frame(species,treatment,Δ15N)

#ggplot grouped barplot deltaN
ggplot(deltan, aes(fill=treatment, y=Δ15N, x=species)) + 
  geom_bar(position="dodge", stat="identity") +
  ggtitle("Average Nitrogen between Control and Labeled Treatments") +
  scale_fill_manual(values = c("#E1BE6A", "#40B0A6") ) +
  labs(x="Species", 
       y="Δ15N",
       title= "Average Change in 15N",
       legend.title="none")+
  geom_errorbar( aes(x=species, ymin=Δ15N-sten, ymax=Δ15N+sten), 
                 position =  position_dodge(width = 0.9), 
                 linewidth = 0.5, width = 0.4,
                 colour="black", alpha=0.9, size=1.0) +
  theme_classic()+
theme(axis.text.x=element_text(face="italic", size=7),
        plot.title=element_text(size=12,hjust=0.5),
       legend.position = "none")

#dataframe for percent change CN
species <- c(rep("D. capensis",2),rep("D. regia",2),rep("P. agnata",2), 
             rep("P.gigantea",2))
treatmentpercent <- rep(c("C","N") , 4)
PercentChange <- c(0.2878808381,	0.4123145465, 
                   0.2029932668,	0.3940833684,
                   0.1694164374,	0.09286663868,	
                   0.1083700881,	0.1585406814)
Data <- data.frame(species,treatmentpercent,PercentChange)

#ggplot for percent change CN
ggplot(Data, aes(fill=treatmentpercent, y=PercentChange, x=species)) + 
  geom_bar(position="dodge", stat="identity", width=0.65) +
  scale_fill_manual(values = c("#D81B60", "#1E88E5")) +
  theme_classic()+
  labs(y= "Percent transfer from insect")+
  theme(axis.text.x=element_text(face="italic"),
        legend.title=element_blank())
