# Supplementary material for: Are carnivorous plants mixotrophic?
Source: New Phytol. 2025 Jun 3;247(2):445–9. doi: 10.1111/nph.70260 (PMC12177309; doi:10.1111/nph.70260)
Supplement: Supplementary file 2 — Dataset S2 R scripts for Welch's t‐test assumptions, statistical analysis, and bar chart generation. R software (R Core Team, 2023) is required to run scripts associated with Dataset S2. The software package ggplot2 (Wickham, 2016) is required to run the isotope.barcharts.R script. Please note: Wiley is not responsible for the content or functionality of any Supporting Information supplied by the authors. Any queries (other than missing material) should be directed to the New Phytologist Central Office. [file NPH-247-445-s002.zip › Supplemental File 2/Isotope.ttest.R]

#Isotope Experiment T-Test and Figures 
#Shuhan Yin


#t-test considerations:
#Caryophyllales spp. 
#d. capensis carbon data
dc.13c.control <-c(-14.11,-13.72,-13.53,-17.64,-13.02)
dc.13c.enriched <-c(-8.7, -10.32, -11.16,-10.87,-11.05,-10.15,-10.35,-10.01,-9.27,-9.02)

#Visualizing variance
boxplot(dc.13c.control, dc.13c.enriched, names=c("control","enriched"))

#checking for normality
hist(dc.13c.control)
hist(dc.13c.enriched)

#running the t-test
t.test(dc.13c.control,dc.13c.enriched)
  #P value = 0.004583, significant difference


#d.capensis nitrogen data
dc.15n.control <-c(-5.06,-1.07,-1.23,-7.01,-1.71)
dc.15n.enriched <-c(90.02, 73.02, 12.02,99.3, 60.1, 58.41, 4.06, 50.59, 86.15, 87.93)

#Visualizing variance
boxplot(dc.15n.control, dc.15n.enriched, names=c("control","enriched"))

#checking for normality
hist(dc.15n.control)
hist(dc.15n.enriched)

#running the t-test
t.test(dc.15n.control,dc.15n.enriched)
# p-value = 0.0001254, significant difference


#d. regia carbon data
dr.13c.control <-c(-14.04,-14.03, -17.1,-12.74, -13.7)
dr.13c.enriched <-c(-11.85, -11.56,-11.65,-9.95, -11.04, -10.74, -10.26, -12.52, -13.69, -9.54)

#Visualizing variance
boxplot(dr.13c.control, dr.13c.enriched, names=c("control","enriched"))

#checking for normality
hist(dr.13c.control)
hist(dr.13c.enriched)

#running the t-test
t.test(dr.13c.control,dr.13c.enriched)
#p-value = 0.009522, significant difference 


#d. regia nitrogen data 
dr.15n.control <-c(-4.88,-7.1,-6.1,-3.56,-4.3)
dr.15n.enriched <-c(113.83, 42.17,26.11,30.17, 53.46,15.38,62.39, 118.4, 42.58, 68.54)

#Visualizing variance
boxplot(dr.15n.control, dr.15n.enriched, names=c("control","enriched"))

#checking for normality
hist(dr.15n.control)
hist(dr.15n.enriched)

#running the t-test
t.test(dr.15n.control,dr.15n.enriched)
# p-value = 0.0003096, significant difference


#b. vulgaris carbon data
beet.13c.control <-c(-14.12, -13.38, -12.78, -13.1,-12.9)
beet.13c.enriched<-c(-13.91, -10.52,  -11.84, -12.12, -12.31)

#visualizing variance
boxplot(beet.13c.control,beet.13c.enriched, names=c("control","enriched"))

#checking for normality
hist(beet.13c.control)
hist(beet.13c.enriched)

#running the t-test
t.test(beet.13c.control,beet.13c.enriched)
  #P value = 0.113, not significant difference


#b. vulgaris nitrogen data
beet.15n.control <-c(-3.58, -2.57,-2.61,-1.81,-1.44)
beet.15n.enriched <-c(-2.55, -1.55, -1.1, -1.73,-1.15)

#visualizing variance
boxplot(beet.15n.control,beet.15n.enriched, names=c("control","enriched"))

#checking for normality
hist(beet.15n.control)
hist(beet.15n.enriched)

#running the t-test
t.test(beet.15n.control,beet.15n.enriched)
# p-value = 0.1252, not significant


#Lamiales spp. 

#p. agnata carbon data 
pa.13c.control <-c(-12.62,-13.21, -12.94,-13.01)
pa.13c.enriched <-c(-10.73, -11.6, -11.16, -10.97,-9.7, -9.56,-10.05, -9.98, -10.08, -10.27)

#visualizing variance
boxplot(pa.13c.control,pa.13c.enriched, names=c("control","enriched"))

#checking for normality
hist(pa.13c.control)
hist(pa.13c.enriched)

#running the t-test
t.test(pa.13c.control,pa.13c.enriched)
#p-value = 2.506e-07, significant


#p. agnata nitrogen data

pa.15n.control <-c(-2.28, -3.46, -1.72, -3.4)
pa.15n.enriched <-c(11.66, 22.45, 7.99, 14.92, 19.29, 8.08, 11.18,10.67, 5.94, 7.92)

#visualizing variance
boxplot(pa.15n.control,pa.15n.enriched, names=c("control","enriched"))

#checking for normality
hist(pa.15n.control)
hist(pa.15n.enriched)

#running the t-test
t.test(pa.15n.control,pa.15n.enriched)
#p-value = 7.136e-06, significant


#p. gigantea carbon data
pg.13c.control <-c(-12.32, -12.7, -12.06, -13.01)
pg.13c.enriched <-c(-12.67,-9.71,-11.16, -10.69,-11.17, -11.71,-9.7,-9.82, -11.53, -10.84)

#visualizing variance
boxplot(pg.13c.control,pg.13c.enriched, names=c("control","enriched"))

#checking for normality
hist(pg.13c.control)
hist(pg.13c.enriched)

#running the t-test
t.test(pg.13c.control,pg.13c.enriched)
#p-value = 0.0009435, significant


#p. gigantea nitrogen data
pg.15n.control <-c(-1.67, -2.3, -2.99, -3.93)
pg.15n.enriched  <-c(0.67,115.31, 7.83, 5.49, 19.27,5.37, 9.11, 29.34, 4.86, 26.9)

#visualizing variance
boxplot(pg.15n.control,pg.15n.enriched, names=c("control","enriched"))

#checking for normality
hist(pg.15n.control)
hist(pg.15n.enriched)

#running the t-test
t.test(pg.15n.control,pg.15n.enriched)
#p-value = 0.04464, significant


#O. basilicum carbon data
basil.13c.control <-c(-13.77, -14.38, -13.64, -12.42, -14.22)
basil.13c.enriched <-c(-9.54,-12.61, -14.38, -15.16,-15.24)

#visualizing variance
boxplot(basil.13c.control,basil.13c.enriched, names=c("control","enriched"))

#checking for normality
hist(basil.13c.control)
hist(basil.13c.enriched)

#running the t-test
t.test(basil.13c.control,basil.13c.enriched)
#p-value = 0.8009, not significant


#o. basilicum nitrogen data
basil.15n.control <-c(3.5, 0.62, 3.59, 2.93, 0.44)
basil.15n.enriched <-c(3.36,2.32, 4.29, 0.19, 4.31)

#visualizing variance
boxplot(basil.15n.control,basil.15n.enriched, names=c("control","enriched"))

#checking for normality
hist(basil.15n.control)
hist(basil.15n.enriched)

#running the t-test
t.test(basil.15n.control,basil.15n.enriched)
#p-value = 0.5322, not significant
